# Supplementary material for: Confidence in uncertainty: Error cost and commitment in early speech hypotheses
Source: PLoS One. 2018 Aug 1;13(8):e0201516. doi: 10.1371/journal.pone.0201516 (PMC6070273; doi:10.1371/journal.pone.0201516)
Supplement: S2 File — The data file includes the response times of the ghost participants from the first and last hypothesis in ms and z-scores. The file includes the type of response and the condition. Cases with wrong responses and the three excluded cases are marked. (DAT) [file pone.0201516.s002.dat]

Participant	Trial	ActionNumber	Condition	NumberOfHypotheses	Confidence	Correct	TypeOfAction	TimeSinceLastHypo	ZTimeSinceLastHypo	TimeSinceFirstHypo	ZTimeSinceFirstHypo
1	1	1	Certain	1	100	correct	individual order	3685	-,520462111382371	3685	-,761436652831673
1	2	1	Uncertain	3	80	correct	individual order	3360	-,628627371731211	6360	,11850418152397
1	3	1	Certain	1	100	correct	assortment	4013	-,411298402476465	4013	-,653541103796663
1	3	2	Certain	1	100	correct	individual order	4685	-,187645925693632	4685	-,432486808212741
1	4	1	Uncertain	1	36	correct	assortment	4760	-,162684711766977	4760	-,407815569866321
1	4	2	Uncertain	1	48	correct	individual order	12095	2,27852201025992	12095	2,00503154041354
1	5	1	Certain	1	100	correct	assortment	2975	-,756761603221375	2975	-,994991042511115
1	5	2	Certain	1	100	correct	individual order	3976	-,423612601346948	3976	-,665712248047564
1	5	3	Certain	1	100	correct	individual order	4491	-,252212265717248	4491	-,496303078068814
1	6	1	Uncertain	1	44	correct	assortment	2385	-,953123152777731	2385	-1,18907145083628
1	6	2	Uncertain	3	59	correct	individual order	966	-1,42538932027005	3966	-,669001746493753
1	6	3	Uncertain	3	51	correct	individual order	4050	-,398984203605981	7060	,348769072757222
1	7	1	Certain	1	100	correct	individual order	8871	1,20552262759943	8871	,944497241362108
1	7	2	Certain	1	100	correct	individual order	5254	,00172648396326003	5254	-,245314346624569
1	8	1	Uncertain	3	69	wrong	individual order	186		3191
1	8	2	Uncertain	3	71	wrong	individual order	1362		5867
1	9	1	Certain	1	100	wrong	individual order	12260		12260
1	9	2	Certain	1	100	wrong	individual order	11360		11360
1	10	1	Uncertain	3	72	wrong	group order	3885		8385
1	10	2	Uncertain	1	43	wrong	individual order	10545		10545
1	11	1	Certain	1	100	correct	group order	9775	1,50638845946205	9775	1,24186790089762
1	12	1	Uncertain	2	71	correct	group order	8640	1,12864208870533	11645	1,85700411033503
3	1	1	Certain	1	100	correct	individual order	7796	,581105035383226	7796	-,373788938758563
3	2	1	Uncertain	5	94	correct	individual order	1194	-1,5112534055573	17348	,624467895264305
3	3	1	Certain	1	100	correct	individual order	6659	,220757936420885	6659	-,492614108386285
3	4	1	Uncertain	2	93	correct	assortment	7618	,524691857181558	9137	-,233644213630352
3	4	2	Uncertain	1	23	correct	individual order	8265	,729744252105599	8265	-,32477486263244
3	5	1	Certain	1	100	correct	assortment	12325	2,01647179985151	12325	,0995260948772797
3	5	2	Certain	1	100	correct	individual order	11127	1,63679209487624	11127	-,0256740398755883
3	5	3	Certain	2	100	correct	individual order	3192	-,878031326641944	9061	-,241586793130534
3	6	1	Uncertain	2	61	wrong	individual order	3445		4966
3	6	2	Uncertain	6	77	wrong	individual order	12341		25961
3	6	3	Uncertain	5	80	wrong	individual order	2500		38968
3	7	1	Certain	1	100	correct	individual order	4822	-,361438739739028	4822	-,684594615515682
3	7	3	Certain	1	100	correct	individual order	6464	,15895698277299	6464	-,512993095261751
3	8	1	Uncertain	3	81	correct	individual order	6169	,0654632323825847	9188	-,22831432475523
3	8	2	Uncertain	3	97	correct	individual order	1521	-1,40761796020929	4540	-,714065765766358
3	9	1	Certain	2	100	correct	individual order	7622	,525959569051258	40235	3,0163339086941
3	9	2	Certain	1	100	correct	individual order	4999	-,305342489504785	4999	-,666096765890259
3	10	1	Uncertain	10	96	correct	group order	1725	-1,34296465485457	30835	2,03396223367159
3	11	1	Certain	1	100	correct	group order	7865	,602973065135558	7865	-,366577912633397
3	11	2	Certain	1	100	correct	individual order	2344	-1,14678624301843	2344	-,943564510271615
3	12	1	Uncertain	4	79	correct	group order	5617	-,109481005636072	11698	,0339998140007787
4	1	1	Certain	1	100	correct	individual order	3672	-,19689585539216	3672	-,536641040094649
4	2	1	Uncertain	4	41	correct	individual order	2680	-,402548122102087	7235	,084135876868369
4	3	1	Certain	1	100	correct	assortment	2605	-,41809642855697	2605	-,722543080622165
4	3	2	Certain	1	100	correct	individual order	3656	-,200212827435869	3656	-,539428699558979
4	4	1	Uncertain	1	29	excluded	assortment	105		105
4	4	2	Uncertain	1	21	correct	individual order	6950	,482668792062617	6950	,0344806926599884
4	5	1	Certain	1	100	correct	assortment	1985	-,546629095250674	1985	-,830564884864958
4	5	2	Certain	1	100	correct	individual order	3769	-,176786712377178	3769	-,519740854592148
4	5	3	Certain	1	100	correct	individual order	23160	3,84317609384478	23160	2,85872818745946
4	6	1	Uncertain	3	68	correct	individual order	1533	-,640333555485439	10212	,602814765950296
4	6	2	Uncertain	1	46	correct	assortment	1107	-,728647936149178	1107	-,983537697970075
4	6	4	Uncertain	3	93	correct	individual order	791	-,79415813401242	3816	-,511552104915678
4	7	1	Certain	1	100	correct	individual order	3044	-,327087008107718	3044	-,646056674069607
4	7	2	Certain	2	100	correct	individual order	6516	,392695925377024	8018	,220556961904025
4	8	1	Uncertain	3	82	correct	individual order	6363	,360977380209062	9406	,462386420434665
4	8	2	Uncertain	2	55	correct	individual order	2631	-,412706348985944	4143	-,454579314613431
4	9	1	Certain	1	100	correct	individual order	3374	-,258674459706231	3374	-,588561197617798
4	9	2	Certain	2	100	correct	individual order	8046	,709881377056648	19862	2,28412188037441
4	10	1	Uncertain	3	52	correct	group order	931	-,765134628629971	3957	-,486985855886269
4	11	1	Certain	1	100	correct	group order	4149	-,0980086263391008	4149	-,453533942314307
4	12	1	Uncertain	4	88	correct	individual order	8348	,772489224381646	12914	1,07358075798905
4	12	2	Uncertain	3	86	correct	individual order	1747	-,595969054400838	4760	-,3470801965202
5	1	1	Certain	1	100	correct	individual order	4572	-,116381661538577	4572	-,548758563606267
5	2	1	Uncertain	2	89	correct	individual order	4288	-,209750000174045	7302	,179522653984511
5	3	1	Certain	1	100	correct	assortment	3995	-,306077194611341	3995	-,702684667104391
5	3	2	Certain	1	100	correct	assortment	3254	-,549689655628531	3254	-,900360997593316
5	3	3	Certain	1	100	correct	assortment	2723	-,724262147936395	2723	-1,04201569595987
5	3	4	Certain	1	100	correct	individual order	6867	,638126567927618	6867	,063477844588178
5	4	1	Uncertain	1	83	correct	assortment	4319	-,199558385745525	4319	-,616251291829881
5	4	2	Uncertain	4	74	correct	individual order	217	-1,54813910786767	4791	-,490336004392941
5	5	1	Certain	1	100	correct	assortment	2930	-,656208464494346	2930	-,986794372867826
5	5	2	Certain	1	100	correct	individual order	5255	,108162617644609	5255	-,366554874370186
5	5	3	Certain	1	100	correct	individual order	3288	-,538511755932735	3288	-,891290828583028
5	6	1	Uncertain	1	45	wrong	assortment	121		121
5	6	2	Uncertain	4	99	wrong	individual order	20358		24894
5	6	3	Uncertain	2	80	wrong	individual order	4185		5704
5	7	1	Certain	1	100	correct	individual order	8245	1,09116026736309	8245	,431086459181618
5	8	1	Uncertain	3	71	correct	individual order	3331	-,524375000435111	6339	-,0773765447480602
5	8	2	Uncertain	3	75	correct	individual order	2493	-,799877351760894	5539	-,290792286166603
5	9	1	Certain	1	100	correct	individual order	4178	-,245913793307501	4178	-,653865816254899
5	9	2	Certain	2	100	correct	individual order	4748	-,0585195925250472	14554	2,1141363499436
5	10	1	Uncertain	2	51	correct	individual order	5986	,348487461104212	7494	,230742431924961
5	10	2	Uncertain	3	99	correct	individual order	12940	2,63469671065014	15972	2,49241575160797
5	11	1	Certain	1	100	correct	group order	11661	2,21421042503478	11661	1,3423716750388
5	12	1	Uncertain	4	85	correct	group order	3230	-,557579937766739	9303	,713328777207641
6	1	1	Certain	1	100	correct	individual order	3309	,279076647072649	3309	-,47636888166518
6	2	1	Uncertain	3	51	correct	individual order	1535	-,535947634464193	4535	-,208609311593424
6	3	1	Certain	1	100	wrong	assortment	3475		3475
6	4	1	Uncertain	2	49	correct	assortment	1424	-,586944080490455	2924	-,560453249102069
6	4	3	Uncertain	3	78	correct	individual order	607	-,962296300341413	3607	-,411285397259484
6	5	1	Certain	1	100	correct	assortment	3510	,371421562849935	3510	-,432470289834492
6	5	2	Certain	2	100	correct	individual order	3560	,394392934933837	12440	1,51785023279257
6	5	3	Certain	1	100	correct	individual order	2927	,103575364351638	2927	-,559798046238924
6	6	1	Uncertain	3	69	correct	individual order	2504	-,0907624434781725	7004	,330622644774572
6	6	2	Uncertain	2	78	correct	assortment	188	-1,15479639840451	1688	-,830396828717639
6	6	3	Uncertain	2	88	correct	individual order	675	-,931055234307307	2175	-,724035563933834
6	7	1	Certain	1	100	correct	individual order	6328	1,66608809349865	6328	,182983599612658
6	7	3	Certain	1	100	correct	individual order	3310	,279536074514327	3310	-,476150480710798
6	8	1	Uncertain	4	77	correct	individual order	1155	-,710530062301848	5660	,0370917620857966
6	8	2	Uncertain	3	77	correct	individual order	7	-1,23795276534824	3007	-,542325969888402
6	9	1	Certain	1	100	correct	individual order	3774	,492710407452938	3774	-,374812437877768
6	10	1	Uncertain	3	85	correct	individual order	901	-,82722463248807	3901	-,347075516671314
6	10	2	Uncertain	4	97	correct	individual order	4858	,990729754231932	20668	3,31485328544379
6	11	1	Certain	1	100	correct	group order	8056	2,4599787127183	8056	,560380448783942
6	12	1	Uncertain	2	63	wrong	group order	3645		5145
6	12	2	Uncertain	3	97	wrong	individual order	1020		4020
7	1	1	Certain	1	100	correct	individual order	9977	,637614797730013	9977	,0413457762242611
7	2	1	Uncertain	3	70	correct	individual order	10117	,669925058946173	13160	,643038664970212
7	3	1	Certain	1	100	correct	assortment	5974	-,286227885472046	5974	-,715354391432051
7	3	2	Certain	1	100	correct	individual order	5488	-,398390649408144	5488	-,807224559176485
7	4	1	Uncertain	3	97	correct	assortment	5639	-,363541724810714	8668	-,206098770231425
7	4	2	Uncertain	1	94	excluded	individual order	26		26
7	5	1	Certain	1	100	correct	assortment	4267	-,680182284729081	4267	-1,03803417813935
7	5	2	Certain	1	100	correct	individual order	18018	2,49337772943817	18018	1,56136227588062
7	5	3	Certain	1	100	correct	individual order	9972	,636460859829436	9972	,0404006098894418
7	6	1	Uncertain	2	52	correct	assortment	2610	-1,06259730498035	4130	-1,0639317357134
7	6	2	Uncertain	4	94	correct	individual order	4304	-,671643144264811	8843	-,173017948512751
7	6	3	Uncertain	4	71	correct	individual order	466	-1,55740587674782	5025	-,89474696178075
7	7	1	Certain	1	100	correct	individual order	4670	-,587174889942564	4670	-,961853771552918
7	7	2	Certain	1	100	correct	individual order	7127	-,0201298055989569	7127	-,497399034622726
7	8	1	Uncertain	4	96	correct	individual order	4588	-,606099471512029	9155	-,114039569220028
7	8	2	Uncertain	4	53	correct	individual order	14449	1,66969685600621	19000	1,74699294403913
7	9	1	Certain	1	100	wrong	group order	15334		15334
7	9	2	Certain	1	100	wrong	individual order	9094		9094
7	10	1	Uncertain	3	71	correct	individual order	5694	-,350848407904365	8732	-,194000641145739
7	10	2	Uncertain	6	79	correct	individual order	5271	-,448471554293192	22218	2,35530199712881
7	11	1	Certain	1	100	correct	group order	11225	,925637697714068	11225	,277259293395152
7	12	1	Uncertain	6	86	wrong	group order	3411		11014
8	1	1	Certain	1	100	correct	individual order	4863	,0695636514787945	4863	-,158538465715391
8	2	1	Uncertain	3	81	correct	individual order	409	-,847383681124195	3454	-,328171072461024
8	3	1	Certain	1	100	correct	assortment	5543	,209555610654823	5543	-,0766717711894649
8	3	2	Certain	1	100	correct	individual order	3107	-,29194499604048	3107	-,369947165108813
8	4	1	Uncertain	1	22	correct	individual order	10715	1,27431798250544	10715	,545996675998904
8	5	1	Certain	1	100	correct	assortment	3402	-,231213190221468	3402	-,334431466748301
8	5	2	Certain	1	100	correct	individual order	3436	-,224213592262666	3436	-,330338132022004
8	5	3	Certain	1	100	correct	individual order	2559	-,404762045494103	2559	-,435922089520883
8	6	1	Uncertain	1	22	correct	individual order	5061	,110326016062403	5061	-,134700810544607
8	6	2	Uncertain	2	65	correct	individual order	2676	-,380675193694698	7225	,12582790556437
8	6	3	Uncertain	2	43	correct	assortment	828	-,761123929808377	2337	-,462649157439641
8	6	4	Uncertain	2	63	correct	individual order	606	-,806827187068786	2125	-,488172303380077
8	7	1	Certain	1	100	correct	individual order	3222	-,268269885297475	3222	-,356102062358105
8	7	2	Certain	1	100	correct	individual order	4209	-,0650756739640333	4209	-,237274963097679
8	8	1	Uncertain	2	34	correct	individual order	1434	-,636366389719151	2938	-,390293446542462
8	8	2	Uncertain	3	69	correct	individual order	894	-,747536474947174	3935	-,270262425303714
8	9	1	Certain	1	100	correct	individual order	4555	,00615552879318138	4555	-,195619262647723
8	9	2	Certain	1	100	correct	individual order	4697	,0353891437975874	4697	-,178523570555544
8	10	1	Uncertain	3	66	wrong	individual order	1235		5788
8	10	2	Uncertain	5	82	wrong	individual order	10346		30025
8	11	1	Certain	1	100	correct	group order	5739	,249906234182032	5739	-,053074900414345
8	12	1	Uncertain	11	84	correct	group order	22547	3,71017807216835	40475	4,1288684834865
9	1	1	Certain	1	100	correct	individual order	8162	,391901271504759	8162	-,199468145703432
9	2	1	Uncertain	5	70	correct	individual order	1488	-,975246548250269	12877	,397489340977098
9	3	1	Certain	1	100	correct	assortment	7002	,154278935437059	7002	-,346333614324729
9	3	2	Certain	1	100	correct	individual order	9074	,578721590895917	9074	-,0840015014080676
9	4	1	Uncertain	2	88	correct	assortment	7162	,187054430067087	8672	-,134897982775103
9	4	2	Uncertain	3	96	correct	assortment	6593	,0704965772890507	35836	3,30428614621534
9	4	3	Uncertain	1	99	correct	assortment	6436	,0383356231833361	6436	-,417993834358914
9	4	4	Uncertain	4	61	correct	individual order	71	-1,26551452256745	4616	-,648420690299225
9	5	2	Certain	1	100	correct	assortment	6347	,0201042542953832	6347	-,42926196083072
9	5	3	Certain	2	100	correct	individual order	3887	-,483818975641292	19821	1,27665642210321
9	5	4	Certain	1	100	correct	individual order	5291	-,196214010262799	5291	-,562960180541142
9	6	1	Uncertain	1	22	correct	assortment	1044	-1,0661985458486	1044	-1,10066504712274
9	6	2	Uncertain	3	62	correct	individual order	5222	-,210348442321999	8237	-,18997253350809
9	6	3	Uncertain	3	82	correct	individual order	778	-1,12068780567102	3821	-,749074179569855
9	7	2	Certain	1	100	correct	individual order	3890	-,483204435116979	3890	-,74033821635014
9	7	3	Certain	1	100	correct	individual order	5070	-,241485162220525	5070	-,590940584476751
9	8	2	Uncertain	2	63	correct	individual order	1362	-1,00105725027142	2900	-,86568029732866
9	8	3	Uncertain	3	86	correct	individual order	7313	,217986303124175	10357	,0784367712135911
9	9	1	Certain	1	100	correct	individual order	7994	,35748700214323	7994	-,220738317020999
9	9	3	Certain	1	100	correct	individual order	19478	2,70994812921347	19478	1,23322982232984
9	10	1	Uncertain	1	22	wrong	assortment	3926		3926
9	10	2	Uncertain	4	89	wrong	individual order	4864		9418
9	10	3	Uncertain	5	98	wrong	individual order	16883		27872
9	11	1	Certain	1	100	correct	group order	17562	2,31746158101888	17562	,990648582779492
9	12	1	Uncertain	3	69	wrong	group order	1508		4552
9	12	2	Uncertain	3	97	wrong	individual order	5710		8763
10	1	1	Certain	1	100	correct	individual order	9297	2,27599145790482	9297	-,0832370215946093
10	2	1	Uncertain	3	47	correct	individual order	2076	-,674297222229428	5078	-,331151664290034
10	3	1	Certain	2	100	correct	assortment	3340	-,157863917743943	5308	-,317636526148306
10	3	2	Certain	1	100	correct	individual order	2718	-,411994863463857	2718	-,469828733918192
10	4	1	Uncertain	3	98	correct	assortment	2006	-,702897167889226	5056	-,332444416634025
10	4	2	Uncertain	4	88	correct	individual order	560	-1,29369033109018	5107	-,329447581654772
10	5	1	Certain	1	100	correct	individual order	5075	,551006163966751	5075	-,331327948700578
10	5	2	Certain	1	100	correct	assortment	3478	-,101481167728914	3487	-,424641163348678
10	5	3	Certain	1	100	correct	individual order	6235	1,02494812061482	6235	-,263164643290127
10	6	1	Uncertain	2	55	correct	assortment	2197	-,624860173303207	3725	-,410655933445499
10	6	2	Uncertain	3	88	correct	individual order	1302	-,990530907096331	4331	-,375046482515557
10	6	3	Uncertain	2	79	correct	individual order	1127	-1,06203077124582	2652	-,473706990950166
10	7	1	Certain	1	100	correct	individual order	8429	1,92135213172333	8429	-,134241977712085
10	7	2	Certain	1	100	correct	individual order	4708	,401060734578956	4708	-,35289340825716
10	8	1	Uncertain	4	72	correct	individual order	1429	-,938642434256413	5982	-,278031295246027
10	8	2	Uncertain	3	95	correct	individual order	890	-1,15886201583685	3925	-,398903639409215
10	9	1	Certain	1	100	correct	individual order	3353	-,152552499264266	3353	-,432515200352989
10	9	2	Certain	2	100	correct	individual order	4063	,137532663856536	16875	,362057399440215
10	10	1	Uncertain	11	87	correct	group order	5285	,636806000946143	78692	3,99451520164525
10	11	1	Certain	3	100	correct	group order	6834	1,26968194133223	33511	1,33961321737837
10	12	1	Uncertain	4	75	correct	group order	3852	,0513242562248612	11440	,0426888090041806
11	1	1	Certain	1	100	correct	individual order	3229	-,146059342759495	3229	-,80825646862259
11	2	1	Uncertain	2	65	correct	individual order	970	-,997086036735051	2470	-1,05641078296698
11	3	1	Certain	1	100	correct	assortment	5038	,535440121340452	5038	-,216805671983592
11	3	2	Certain	1	100	correct	individual order	6470	1,07491343952239	6470	,251385340060103
11	4	1	Uncertain	3	87	correct	assortment	215	-1,28151505574857	3215	-,812833755053185
11	4	2	Uncertain	3	96	correct	individual order	2576	-,392062189667879	5581	-,0392723482826659
11	5	1	Certain	1	100	wrong	assortment	4555		4555
11	5	2	Certain	1	100	wrong	individual order	10825		10825
11	5	3	Certain	1	100	wrong	individual order	4920		4920
11	6	1	Uncertain	1	29	correct	individual order	2280	-,503573434208279	2280	-1,11853109881077
11	6	2	Uncertain	1	57	correct	assortment	4740	,423175422445049	4740	-,31423648314911
11	6	3	Uncertain	3	78	correct	individual order	3185	-,162635338569555	6190	,159839611448207
11	7	1	Certain	1	100	correct	individual order	4735	,421291786557542	4735	-,315871228302894
11	7	2	Certain	1	100	correct	individual order	7195	1,34804064321087	7195	,488423387358762
11	8	1	Uncertain	3	77	correct	individual order	1235	-,897253334697193	4240	-,477710998527495
11	8	2	Uncertain	4	44	correct	individual order	630	-1,12517327708551	5130	-,186726361153969
11	9	2	Certain	1	100	correct	individual order	5416	,677842994435963	5416	-,093218938357533
11	9	3	Certain	2	100	correct	individual order	2210	-,529944336633374	15130	3,08276394641374
11	10	1	Uncertain	4	48	wrong	individual order	4405		8905
11	10	2	Uncertain	3	95	wrong	individual order	13195		16195
11	11	1	Certain	1	100	correct	group order	9990	2,40099310432715	9990	1,40224592832394
11	12	1	Uncertain	3	53	correct	group order	1370	-,84639516573451	5870	,0552159216060408
12	1	1	Certain	1	100	correct	individual order	6325	-,0140641214273588	6325	-,455122976637522
12	2	1	Uncertain	4	81	correct	individual order	1795	-1,14770237882833	6300	-,46228710862086
12	3	1	Certain	1	100	correct	assortment	4340	-,510812894262	4340	-1,02395505611459
12	3	2	Certain	1	100	correct	individual order	11605	1,30726258918569	11605	1,05794169824355
12	4	1	Uncertain	2	70	correct	assortment	328	-1,51482099331116	1828	-1,74380703780043
12	4	2	Uncertain	3	91	correct	individual order	290	-1,52433054160724	3295	-1,32341577301814
12	5	1	Certain	1	100	correct	assortment	6490	,027227338279299	6490	-,407839705547488
12	5	2	Certain	1	100	correct	individual order	12098	1,43063646576377	12098	1,19921838095498
12	5	3	Certain	1	100	correct	individual order	7225	,211162022427138	7225	-,197214225237339
12	6	1	Uncertain	1	31	wrong	assortment	1479		1479
12	6	2	Uncertain	3	97	wrong	individual order	3730		8230
12	6	3	Uncertain	4	51	wrong	individual order	7250		11750
12	7	1	Certain	2	100	correct	individual order	6280	-,0253254286200836	9200	,368752201446394
12	7	2	Certain	1	100	correct	individual order	13415	1,76021738960418	13415	1,57662485383725
12	8	1	Uncertain	4	95	wrong	individual order	5367		9867
12	8	2	Uncertain	2	48	wrong	individual order	8370		9870
12	8	3	Uncertain	2	98	wrong	individual order	2860		4360
12	9	1	Certain	1	100	wrong	individual order	14415		14415
12	9	2	Certain	1	100	wrong	individual order	14350		14350
12	10	1	Uncertain	5	95	correct	group order	4042	-,585387773004933	13052	1,47260165743918
12	11	1	Certain	1	100	correct	group order	9060	,670373104619363	9060	,328633062339699
12	12	1	Uncertain	2	72	correct	group order	5285	-,274325443214778	7325	-,168557697303986
12	12	2	Uncertain	1	95	correct	individual order	7140	,189890664396436	7140	-,22157227398069
13	1	1	Certain	4	100	correct	individual order	3400	-,268138293754804	29040	2,77297624904495
13	2	1	Uncertain	5	81	correct	individual order	7600	,823034092619207	13600	,722481704078929
13	3	1	Certain	1	100	correct	assortment	14925	2,72609069504531	14925	,898447071441622
13	3	2	Certain	1	100	correct	individual order	4800	,095585835036533	4800	-,446193943311028
13	4	1	Uncertain	1	23	correct	assortment	2695	-,451299372896156	2695	-,72574647032874
13	4	2	Uncertain	5	95	correct	assortment	3195	-,321397898327821	10700	,337349956643602
13	4	3	Uncertain	3	95	correct	individual order	2325	-,547426464076724	5325	-,37647181662015
13	5	1	Certain	1	100	correct	assortment	3130	-,338285090021705	3130	-,667976708213441
13	5	2	Certain	2	100	correct	individual order	10130	1,48033555393498	25940	2,36128369144167
13	5	3	Certain	1	100	correct	individual order	3150	-,333089031038971	3150	-,665320627196646
13	6	1	Uncertain	1	28	correct	assortment	685	-,973503300660861	685	-,992682612516673
13	6	2	Uncertain	2	84	correct	individual order	2175	-,586396906447224	3675	-,595598500505767
13	6	3	Uncertain	3	88	correct	individual order	130	-1,11769393743171	3130	-,667976708213441
13	7	1	Certain	1	100	correct	individual order	3535	-,233064895621354	3535	-,614191067623335
13	7	2	Certain	1	100	correct	individual order	14020	2,49096902607662	14020	,778259405431632
13	8	1	Uncertain	2	49	correct	individual order	945	-,905954533885327	2445	-,758947483038682
13	8	2	Uncertain	3	63	correct	individual order	380	-1,05274320014755	3380	-,634775695503499
13	9	1	Certain	4	100	excluded	group order	51050		210230
13	9	2	Certain	1	100	correct	individual order	4890	,118968100458833	4890	-,434241578735449
13	10	1	Uncertain	1	32	correct	assortment	3180	-,325294942564871	3180	-,661336505671453
13	10	2	Uncertain	2	51	correct	assortment	5390	,248869575027168	6890	-,168633477055914
13	10	3	Uncertain	4	62	correct	individual order	5730	,337202577733635	10230	,274932052748911
13	10	4	Uncertain	1	21	correct	assortment	4280	-,039511698514535	4280	-,515252049747708
13	10	5	Uncertain	5	97	correct	individual order	1080	-,870881135751877	17590	1,2523698669296
13	11	1	Certain	1	100	correct	group order	4600	,0436252452091991	4600	-,472754753478982
13	12	1	Uncertain	1	42	wrong	assortment	2245		2245
13	12	2	Uncertain	1	55	wrong	individual order	7865		7865
13	12	3	Uncertain	11	92	wrong	group order	5825		23853
14	1	1	Certain	1	100	correct	individual order	5885	,284358308401184	5885	-,351566391027855
14	2	1	Uncertain	4	67	correct	individual order	2850	-,634951336998074	7355	-,105548018379039
14	3	1	Certain	1	100	correct	assortment	2899	-,620109105490805	2899	-,851301670435586
14	3	2	Certain	1	100	correct	individual order	5330	,116247318880067	5330	-,444450878660571
14	4	1	Uncertain	2	77	correct	individual order	273	-1,41553155320693	1773	-1,03974839669584
14	4	2	Uncertain	3	97	correct	assortment	1030	-1,18623422155381	4030	-,662018146989456
14	5	2	Certain	1	100	correct	individual order	8097	,954379045015074	8097	,0186326840056019
14	5	3	Certain	1	100	correct	individual order	3693	-,379604374536271	3693	-,71841827731779
14	6	1	Uncertain	4	78	correct	individual order	8680	1,1309713096832	13185	,870157500357423
14	6	2	Uncertain	1	55	correct	assortment	4090	-,259352009059004	4090	-,651976580758892
14	6	3	Uncertain	3	64	correct	individual order	340	-1,39523707339087	3460	-,757413026179813
14	7	1	Certain	1	100	correct	individual order	11400	1,95486660967858	11400	,571420904998146
14	7	2	Certain	1	100	correct	individual order	5750	,243466446085236	5750	-,374159915046624
14	8	1	Uncertain	1	29	wrong	assortment	3125		3125
14	8	2	Uncertain	1	58	wrong	individual order	755		755
14	8	3	Uncertain	3	91	wrong	individual order	3915		6920
14	8	4	Uncertain	3	77	wrong	individual order	6060		9060
14	9	1	Certain	1	100	correct	individual order	5760	,246495472923455	5760	-,372486320674863
14	9	2	Certain	1	100	correct	group order	8785	1,16277609148449	8785	,133775976782735
14	10	1	Uncertain	7	68	correct	individual order	1375	-1,08173279563528	16745	1,46595709670422
14	10	2	Uncertain	7	95	correct	individual order	3530	-,428977511999229	26240	3,05503495269096
14	11	1	Certain	1	100	correct	group order	9265	1,30816937971897	9265	,214108506627246
14	12	1	Uncertain	5	88	wrong	group order	2014		9514
14	12	2	Uncertain	3	90	wrong	individual order	6545		11050
14	12	3	Uncertain	1	21	wrong	assortment	3797		3797
15	1	1	Certain	3	100	correct	individual order	5033	,479360165534251	20937	,795285104721696
15	2	1	Uncertain	4	63	correct	individual order	2592	-,519630839391136	7156	-,359006329915996
15	3	1	Certain	1	100	correct	assortment	3815	-,0191121998893959	3815	-,638847247347571
15	3	2	Certain	1	100	correct	individual order	7341	1,42392027998234	7341	-,343510798720294
15	4	1	Uncertain	1	36	correct	assortment	3590	-,111194533403616	3590	-,657693163666668
15	4	2	Uncertain	3	97	correct	individual order	3075	-,321960763447276	6113	-,446367622008523
15	5	1	Certain	1	100	correct	assortment	5027	,476904636640538	5027	-,5373305781087
15	5	2	Certain	1	100	correct	individual order	4570	,289875185902766	4570	-,575608728143489
15	5	3	Certain	1	100	correct	individual order	6300	,997886016923217	6300	-,430704571556651
15	6	1	Uncertain	5	81	wrong	individual order	1290		7361
15	6	2	Uncertain	2	69	wrong	individual order	3793		5302
15	6	3	Uncertain	3	81	wrong	individual order	4179		7216
15	7	1	Certain	1	100	correct	individual order	3007	-,349790090909352	3007	-,706525026840152
15	7	2	Certain	2	100	correct	individual order	3983	,0496426091345554	12842	,117250915374615
15	8	1	Uncertain	4	88	correct	individual order	1543	-,948939140975213	6108	-,446786420148948
15	8	2	Uncertain	4	75	correct	individual order	745	-1,27552448383898	5299	-,514547959269613
15	9	1	Certain	1	100	correct	individual order	3393	-,191817732080512	3393	-,674193810399389
15	9	2	Certain	2	100	correct	individual order	2341	-,622353798111445	16140	,39349016879854
15	9	3	Certain	2	100	correct	individual order	5733	,765838536467381	33448	1,84320181169159
15	10	1	Uncertain	6	90	correct	individual order	516	-1,36924383661568	15495	,339465208683794
15	10	2	Uncertain	8	93	correct	individual order	3495	-,150073740887398	51051	3,31762254486969
15	11	1	Certain	1	100	correct	group order	10609	2,76136501742444	10609	-,0697843341389155
15	12	1	Uncertain	2	60	correct	group order	526	-1,36515128845949	6602	-,405409163875018
16	1	1	Certain	1	100	correct	individual order	6543	,495587797180003	6543	-,693213262544565
16	2	1	Uncertain	4	87	correct	individual order	3447	-,284962983378502	7978	-,48748981589306
16	3	1	Certain	1	100	correct	assortment	3898	-,171258719156316	3898	-1,07240386630292
16	3	2	Certain	1	100	correct	individual order	4259	-,0802448846015296	4259	-1,02065044174459
16	4	1	Uncertain	3	84	correct	assortment	1081	-,881469167745886	4131	-1,03900068646333
16	4	2	Uncertain	2	57	correct	individual order	1154	-,863064708126774	2679	-1,24716127499155
16	5	2	Certain	1	100	correct	individual order	9889	1,33916754903684	9889	-,213526396693738
16	5	3	Certain	1	100	correct	individual order	12208	1,92382428680013	12208	,11892842754657
16	6	1	Uncertain	2	47	correct	assortment	1330	-,81869231233275	2854	-1,22207304979014
16	6	2	Uncertain	9	97	correct	individual order	674	-,984080333019565	19710	1,194424801609
16	6	3	Uncertain	3	56	correct	individual order	4036	-,136466726999639	7017	-,625260012570479
16	7	1	Certain	2	100	correct	individual order	7431	,719466703231667	21280	1,41950202198731
16	7	2	Certain	1	100	correct	individual order	4238	-,0855393181905893	4238	-1,02366102876876
16	8	1	Uncertain	6	92	correct	individual order	1279	-,831550222477609	20203	1,26510191603353
16	8	2	Uncertain	2	32	correct	individual order	2729	-,465982188947302	14095	,389451175861128
16	9	1	Certain	2	100	wrong	individual order	3116		17905
16	9	2	Certain	2	100	wrong	individual order	2519		14357
16	10	1	Uncertain	4	98	correct	individual order	228	-1,09652401781578	21124	1,39713766123634
16	10	2	Uncertain	1	22	correct	assortment	8381	,958976794165316	8381	-,4297152172864
16	10	3	Uncertain	5	96	correct	individual order	3009	-,395389741093174	18760	1,0582315790871
16	11	1	Certain	1	100	correct	group order	14748	2,56419863519116	14748	,483066096184077
16	12	1	Uncertain	6	50	correct	group order	4228	-,0880604770425224	22993	1,66507990638733
16	12	2	Uncertain	5	99	correct	individual order	1333	-,81793596467717	11959	,0832314671171445
17	1	1	Certain	1	100	correct	individual order	3752	-,749032784328696	3752	-,679337470645908
17	2	1	Uncertain	4	63	correct	individual order	6552	,0736160533542627	11113	,1866709280032
17	3	1	Certain	1	100	correct	individual order	4665	-,480790502612788	4665	-,571924664238268
17	4	1	Uncertain	2	69	correct	individual order	2688	-1,06163934264822	4190	-,62780755913819
17	4	2	Uncertain	2	69	correct	assortment	9337	,891857843692491	10839	,154435321260929
17	5	1	Certain	1	100	correct	assortment	6238	-,0186381377287548	6238	-,386864045969684
17	5	2	Certain	1	100	correct	individual order	10612	1,26645686799455	10612	,127729179908756
17	5	3	Certain	1	100	correct	individual order	4907	-,409690138784475	4907	-,543453799889255
17	6	1	Uncertain	1	62	wrong	assortment	1103		1103
17	6	2	Uncertain	7	94	wrong	individual order	435		11069
17	6	3	Uncertain	1	28	wrong	individual order	5566		5566
17	6	4	Uncertain	2	66	wrong	individual order	25861		27380
17	7	1	Certain	1	100	correct	individual order	8056	,515496000452537	8056	-,172979618752719
17	7	2	Certain	1	100	correct	individual order	10369	1,19506270100992	10369	,0991406673599539
17	8	1	Uncertain	6	93	correct	individual order	566	-1,68508964034938	9683	,0184340023044875
17	8	2	Uncertain	4	60	correct	individual order	350	-1,74855112211349	4915	-,542512614290941
17	9	2	Certain	1	100	correct	individual order	4475	-,536613102312703	4475	-,594277822198237
17	9	3	Certain	1	100	correct	individual order	8655	,691484091085427	8655	-,102508347078923
17	10	1	Uncertain	1	28	wrong	assortment	3887		3887
17	10	2	Uncertain	8	42	wrong	individual order	4826		24393
17	10	3	Uncertain	1	61	wrong	individual order	8535		8535
17	11	1	Certain	1	100	correct	group order	10264	1,16421336959681	10264	,0867876063820763
17	12	2	Uncertain	8	82	correct	group order	9337	,891857843692491	39688	3,54846823698272
