# Supplementary material for: Confidence in uncertainty: Error cost and commitment in early speech hypotheses
Source: PLoS One. 2018 Aug 1;13(8):e0201516. doi: 10.1371/journal.pone.0201516 (PMC6070273; doi:10.1371/journal.pone.0201516)
Supplement: S3 File — The file includes the type of serving (individual or group), whether the serving was preceded by questions, the condition and the serving time in ms and z-scores. (DAT) [file pone.0201516.s003.dat]

Participant	Trial	Condition	TypeOfAction	precededByQuestion	Correct	TimeToFirstServing	ZTimeToFirstServing
1	1	Certain	individual order	false	correct	18815	-,939140869603357
1	2	Uncertain	individual order	false	correct	21985	-,822061171068143
1	3	Certain	individual order	true	correct	97025	1,94944058857933
1	4	Uncertain	individual order	true	correct	67995	,87725647234044
1	5	Certain	individual order	true	correct	68780	,906249394532914
1	6	Uncertain	individual order	true	correct	35420	-,325857464500129
1	7	Certain	individual order	false	correct	24905	-,714214887243908
1	11	Certain	group order	false	correct	31105	-,485226202411628
1	12	Uncertain	group order	false	correct	32155	-,446445860625516
3	1	Certain	individual order	false	correct	24469	-,834538317780658
3	2	Uncertain	individual order	false	correct	36162	-,0986568500881601
3	3	Certain	individual order	false	correct	19353	-1,15650612661627
3	4	Uncertain	individual order	true	correct	50965	,832947816486034
3	5	Certain	individual order	true	correct	62329	1,54812416121002
3	7	Certain	individual order	false	correct	22528	-,956692249944443
3	8	Uncertain	individual order	false	correct	39822	,131679776248498
3	9	Certain	individual order	false	correct	60191	1,41357232866691
3	10	Uncertain	group order	false	correct	49538	,743141705616523
3	11	Certain	group order	false	correct	21957	-,992627280993141
3	12	Uncertain	group order	false	correct	27712	-,630444962805308
4	1	Certain	individual order	false	correct	18178	-,565559014119879
4	2	Uncertain	individual order	false	correct	22613	-,390245781791512
4	3	Certain	individual order	true	correct	23378	-,360005731570272
4	5	Certain	individual order	true	correct	27182	-,209635599489752
4	6	Uncertain	individual order	false	correct	27932	-,179988491429713
4	7	Certain	individual order	false	correct	20486	-,474324980249784
4	8	Uncertain	individual order	false	correct	34468	,0783761729441768
4	9	Certain	individual order	false	correct	23713	-,346763356636788
4	10	Uncertain	group order	false	correct	106095	2,90975405163276
4	11	Certain	group order	false	correct	15371	-,676518257219253
4	12	Uncertain	individual order	false	correct	37922	,214910987930012
5	1	Certain	individual order	false	correct	20907	-,709354595530386
5	2	Uncertain	individual order	false	correct	43568	,103233141690401
5	3	Certain	individual order	true	correct	116655	2,72401774741193
5	4	Uncertain	individual order	true	correct	33359	-,262845504851544
5	5	Certain	individual order	true	correct	54532	,496384898051052
5	7	Certain	individual order	false	correct	51542	,389168211484256
5	8	Uncertain	individual order	false	correct	21890	-,674105765130667
5	9	Certain	individual order	false	correct	19977	-,742702929479256
5	10	Uncertain	individual order	false	correct	30511	-,364970295267007
5	11	Certain	group order	false	correct	27185	-,484235412163717
5	12	Uncertain	group order	false	correct	27454	-,474589496215065
6	1	Certain	individual order	false	correct	14995	-1,24866329825558
6	2	Uncertain	individual order	false	correct	36000	1,45234824387494
6	4	Uncertain	individual order	true	correct	16340	-1,07571111905227
6	5	Certain	individual order	true	correct	34805	1,29868441179468
6	6	Uncertain	individual order	false	correct	23095	-,207092553611102
6	7	Certain	individual order	false	correct	24680	-,0032790190109178
6	8	Uncertain	individual order	false	correct	24795	,0115087137834174
6	9	Certain	individual order	false	correct	19380	-,684800617358538
6	10	Uncertain	individual order	false	correct	18960	-,738807989303067
6	11	Certain	group order	false	correct	34005	1,19581322713843
7	1	Certain	individual order	false	correct	30282	-,646072937091609
7	2	Uncertain	individual order	false	correct	51419	,239169419353345
7	3	Certain	individual order	true	correct	93867	2,01694145636784
7	5	Certain	individual order	true	correct	75376	1,24251668402438
7	6	Uncertain	individual order	true	correct	39921	-,242380309293298
7	7	Certain	individual order	false	correct	30980	-,616839878246996
7	8	Uncertain	individual order	false	correct	25016	-,866619194793228
7	10	Uncertain	individual order	false	correct	27235	-,773684871618163
7	11	Certain	group order	false	correct	37279	-,353030368702276
8	1	Certain	individual order	false	correct	16178	-,846172679920343
8	2	Uncertain	individual order	false	correct	18870	-,662591106329789
8	3	Certain	individual order	true	correct	22127	-,440479224760533
8	4	Uncertain	individual order	false	correct	31090	,170754669775923
8	5	Certain	individual order	true	correct	25193	-,231392633145139
8	6	Uncertain	individual order	false	correct	28518	-,00464347557136713
8	7	Certain	individual order	false	correct	21154	-,506833188766331
8	8	Uncertain	individual order	false	correct	19967	-,587780933139284
8	9	Certain	individual order	false	correct	53102	1,67186819053197
8	11	Certain	group order	false	correct	18032	-,719738713561915
8	12	Uncertain	group order	false	correct	60216	2,1570090948868
9	1	Certain	individual order	false	correct	25625	-,497957334369577
9	2	Uncertain	individual order	false	correct	23206	-,576127723342542
9	3	Certain	individual order	true	correct	33299	-,249970742811688
9	4	Uncertain	individual order	true	correct	125452	2,72796884173798
9	5	Certain	individual order	true	correct	50057	,291566825774069
9	6	Uncertain	individual order	true	correct	37781	-,105134164317753
9	7	Certain	individual order	true	correct	35303	-,185211148143717
9	8	Uncertain	individual order	true	correct	30693	-,33418406801365
9	9	Certain	individual order	false	correct	17534	-,75941935056646
9	11	Certain	group order	false	correct	31394	-,31153113594666
10	1	Certain	individual order	false	correct	23851	-,431435149755122
10	2	Uncertain	individual order	false	correct	19042	-,654440950533208
10	3	Certain	individual order	true	correct	25937	-,334701920305531
10	4	Uncertain	individual order	true	correct	33504	,0161994925636262
10	5	Certain	individual order	false	correct	27617	-,256795963701833
10	6	Uncertain	individual order	false	correct	24417	-,405188261994591
10	7	Certain	individual order	false	correct	24239	-,413442583587125
10	8	Uncertain	individual order	false	correct	28261	-,226932013670415
10	9	Certain	individual order	false	correct	15811	-,804270799215678
10	10	Uncertain	group order	false	correct	97002	2,96076641662412
10	11	Certain	group order	false	correct	46808	,633140472715769
10	12	Uncertain	group order	false	correct	31367	-,0828987391400064
11	1	Certain	individual order	false	correct	18060	-,673667194389341
11	2	Uncertain	individual order	false	correct	17715	-,686796141264885
11	3	Certain	individual order	true	correct	26235	-,362568235816661
11	4	Uncertain	individual order	true	correct	29705	-,230517668691622
11	6	Uncertain	individual order	false	correct	42605	,260390779698295
11	7	Certain	individual order	false	correct	28635	-,271236431465049
11	8	Uncertain	individual order	false	correct	38405	,100560122082973
11	9	Certain	individual order	true	correct	106890	2,70675121417471
11	11	Certain	group order	false	correct	20265	-,589756099141297
11	12	Uncertain	group order	false	correct	29110	-,253160345187126
12	1	Certain	individual order	false	correct	19210	-1,2001083690436
12	2	Uncertain	individual order	false	correct	20045	-1,11132740341519
12	3	Certain	individual order	true	correct	33660	,336280796621806
12	4	Uncertain	individual order	true	correct	27735	-,293691923555879
12	5	Certain	individual order	true	correct	51010	2,18101104051764
12	7	Certain	individual order	false	correct	31705	,128416380090603
12	10	Uncertain	group order	false	correct	28620	-,199594732440731
12	11	Certain	group order	false	correct	27605	-,307514109821381
12	12	Uncertain	group order	false	correct	34885	,466528321046728
13	1	Certain	individual order	false	correct	45175	-,279025681096753
13	2	Uncertain	individual order	false	correct	25115	-,504817050942893
13	3	Certain	individual order	true	correct	109995	,45057534549481
13	5	Certain	individual order	true	correct	40855	-,327650741801406
13	6	Uncertain	individual order	true	correct	26435	-,48995939350536
13	7	Certain	individual order	false	correct	50875	-,214867614889226
13	8	Uncertain	individual order	false	correct	15690	-,610902976207093
13	9	Certain	individual order	true	correct	311730	2,72126437819226
13	10	Uncertain	individual order	true	correct	44580	-,285722882744732
13	11	Certain	group order	false	correct	29195	-,45889338249961
14	1	Certain	individual order	false	correct	22535	-,4743676071874
14	2	Uncertain	individual order	false	correct	28970	-,332388279175729
14	3	Certain	individual order	true	correct	25665	-,405308509024769
14	4	Uncertain	individual order	false	correct	30690	-,294438870600737
14	5	Certain	individual order	true	correct	37290	-,148819046999024
14	6	Uncertain	individual order	false	correct	43855	-,00397144973459203
14	7	Certain	individual order	false	correct	171680	2,81630945206678
14	9	Certain	individual order	false	correct	24995	-,420091127481307
14	10	Uncertain	individual order	false	correct	30810	-,291791237444343
14	11	Certain	group order	false	correct	23860	-,445133324418874
15	1	Certain	individual order	false	correct	43298	1,17779539539899
15	2	Uncertain	individual order	false	correct	30126	-,094396778732338
15	3	Certain	individual order	true	correct	28692	-,232896898509466
15	4	Uncertain	individual order	true	correct	51097	1,93104674417292
15	5	Certain	individual order	true	correct	28762	-,226136083736524
15	7	Certain	individual order	false	correct	16886	-1,37315660150024
15	8	Uncertain	individual order	false	correct	25870	-,505454316927217
15	9	Certain	individual order	false	correct	20412	-1,03260470308033
15	10	Uncertain	individual order	false	correct	28699	-,232220817032172
15	11	Certain	group order	false	correct	42608	1,11115307835142
15	12	Uncertain	group order	false	correct	25687	-,523129018405051
16	1	Certain	individual order	false	correct	31189	-,584393040964901
16	2	Uncertain	individual order	false	correct	31001	-,591205507826131
16	3	Certain	individual order	true	correct	25902	-,775975553174078
16	4	Uncertain	individual order	true	correct	41102	-,225180360138427
16	5	Certain	individual order	true	correct	125550	2,83492177548491
16	6	Uncertain	individual order	true	correct	43368	-,143068392545086
16	7	Certain	individual order	false	correct	34542	-,462891969764339
16	8	Uncertain	individual order	false	correct	40660	-,24119690456749
16	10	Uncertain	individual order	false	correct	37736	-,347152506175137
16	11	Certain	group order	false	correct	59580	,444398164658465
16	12	Uncertain	group order	false	correct	49848	,0917442950122183
17	1	Certain	individual order	false	correct	17566	-,862822033655762
17	2	Uncertain	individual order	false	correct	25062	-,276529925374948
17	3	Certain	individual order	false	correct	21817	-,5303343399122
17	4	Uncertain	individual order	false	correct	32182	,280353720697544
17	5	Certain	individual order	true	correct	43009	1,12717664710581
17	7	Certain	individual order	false	correct	17102	-,899113327444756
17	8	Uncertain	individual order	false	correct	23679	-,384699880784816
17	9	Certain	individual order	true	correct	55144	2,07630347928133
17	11	Certain	group order	false	correct	21817	-,5303343399122
